# Supplementary material for: Stroke Affected Lower Limbs Rehabilitation Combining Virtual Reality With Tactile Feedback
Source: Front Robot AI. 2020 Jul 9;7:81. doi: 10.3389/frobt.2020.00081 (PMC7805611; doi:10.3389/frobt.2020.00081)
Supplement: Supplementary file 1 [file Data_Sheet_1.CSV]

ID	Group	Gender	Age	Rehab sessions	MCA	NIHSS [begin]	NIHSS [end]	NIHSS [progress]	RMI [begin]	RMI [end]	RMI [progress]	FMA-LE (E) [begin]	FMA-LE (E) [end]	FMA-LE (E) [progress]	FMA-LE (F) [begin]	FMA-LE (F) [end]	FMA-LE (F) [progress]	FMA-LE (E-F) [begin]	FMA-LE (E-F) [end]	FMA-LE (E-F) [progress]	Berg [begin]	Berg [end]	Berg [progress]
1	Experimental	m	66	10	left	7	5	-2	5	7	2	11	24	13	0	3	3	11	27	16	12	28	16
4	Control	m	66	10	left	9	9	0	5	5	0	17	17	0	2	2	0	19	19	0	5	5	0
5	Experimental	m	68	10	right	5	5	0	7	8	1	19	24	5	3	2	-1	22	26	4	31	35	4
6	Experimental	m	61	10	right	14	10	-4	2	4	2	21	18	-3	2	2	0	23	20	-3	9	12	3
7	Control	m	40	10	left	12	12	0	6	7	1	17	10	-7	2	2	0	19	12	-7	23	34	11
8	Control	m	58	10	left	16	14	-2	1	2	1	10	12	2	0	0	0	10	12	2	0	2	2
12	Control	m	76	10	right	6	12	6	3	1	-2	8	2	-6	2	0	-2	10	2	-8	0	4	4
13	Experimental	f	77	10	right	10	10	0	1	2	1	0	2	2	0	0	0	0	2	2	0	4	4
14	Control	f	80	10	left	21	21	0	1	3	2	13	17	4	4	4	0	17	21	4	0	4	4
17	Control	f	70	10	left	12	12	0	0	4	4	0	0	0	0	0	0	0	0	0	0	4	4
18	Experimental	f	73	10	right	9	7	-2	3	8	5	10	12	2	0	4	4	10	16	6	2	21	19
19	Experimental	f	64	10	left	21	18	-3	1	1	0	0	0	0	0	0	0	0	0	0	0	0	0
20	Experimental	m	77	10	right	14	12	-2	1	3	2	0	8	8	0	0	0	0	8	8	0	6	6
21	Experimental	m	69	10	right	16	12	-4	1	3	2	0	2	2	0	0	0	0	2	2	0	6	6
22	Control	f	71	10	left	23	18	-5	0	3	3	0	3	3	0	0	0	0	3	3	0	4	4
24	Experimental	m	65	10	left	9	4	-5	4	8	4	14	21	7	1	2	1	15	23	8	19	50	31
25	Experimental	m	66	10	right	10	8	-2	1	4	3	4	8	4	0	2	2	4	10	6	3	17	14
27	Control	m	61	10	right	5	4	-1	7	8	1	12	12	0	2	2	0	14	14	0	21	25	4
28	Control	f	59	10	left	22	21	-1	1	1	0	0	0	0	0	0	0	0	0	0	0	3	3
29	Control	f	80	10	left	13	14	1	1	1	0	0	0	0	0	0	0	0	0	0	0	0	0
30	Control	m	59	10	right	4	0	-4	7	8	1	22	28	6	6	6	0	28	34	6	54	56	2
31	Control	m	57	10	left	5	4	-1	7	8	1	20	22	2	2	4	2	22	26	4	39	53	14
33	Experimental	f	79	10	left	21	17	-4	0	3	3	0	2	2	0	0	0	0	2	2	0	5	5
34	Experimental	f	77	10	left	9	8	-1	1	4	3	9	13	4	0	0	0	9	13	4	0	17	17
36	Experimental	f	80	10	left	12	12	0	1	3	2	0	1	1	0	0	0	0	1	1	0	4	4
37	Experimental	f	54	10	left	12	7	-5	1	7	6	14	22	8	3	3	0	17	25	8	0	56	56
40	Experimental	m	79	10	left	17	16	-1	1	1	0	10	12	2	0	0	0	10	12	2	0	24	24
41	Experimental	f	70	10	right	10	9	-1	1	1	0	10	10	0	2	0	-2	12	10	-2	0	5	5
42	Control	f	80	10	right	4	3	-1	6	8	2	17	22	5	0	2	2	17	24	7	40	46	6
43	Control	m	58	10	left	14	15	1	1	3	2	0	2	2	0	0	0	0	2	2	0	4	4
44	Experimental	m	73	10	left	10	7	-3	1	8	7	5	18	13	0	3	3	5	21	16	0	38	38
45	Control	f	70	10	left	20	21	1	3	3	0	9	10	1	0	2	2	9	12	3	5	16	11
46	Experimental	f	79	10	left	18	9	-9	0	3	3	0	0	0	0	0	0	0	0	0	0	5	5
47	Experimental	m	42	10	left	14	11	-3	1	2	1	12	18	6	0	2	2	12	20	8	0	34	34
49	Experimental	m	50	10	left	20	18	-2	1	3	2	5	5	0	0	0	0	5	5	0	0	12	12
50	Experimental	m	54	10	left	12	8	-4	1	6	5	7	10	3	0	0	0	7	10	3	0	27	27
52	Experimental	f	76	10	right	9	4	-5	1	4	3	6	26	20	0	5	5	6	31	25	0	15	15
53	Experimental	m	70	10	left	9	6	-3	1	4	3	2	22	20	0	5	5	2	27	25	0	10	10
55	Control	f	75	10	right	7	7	0	4	8	4	18	21	3	0	5	5	18	26	8	28	20	-8
56	Control	m	45	10	left	8	5	-3	3	4	1	17	24	7	0	4	4	17	28	11	4	13	9
59	Control	f	60	10	left	19	17	-2	1	3	2	7	15	8	0	0	0	7	15	8	0	13	13
61	Control	m	70	10	left	19	5	-14	1	4	3	14	14	0	0	0	0	14	14	0	0	19	19
63	Experimental	f	69	10	left	13	11	-2	1	3	2	5	5	0	0	0	0	5	5	0	0	4	4
64	Experimental	m	65	10	left	17	16	-1	3	3	0	4	4	0	0	0	0	4	4	0	2	4	2
65	Control	m	70	10	right	13	11	-2	3	3	0	0	0	0	0	0	0	0	0	0	3	3	0
66	Experimental	f	73	10	right	13	8	-5	1	4	3	5	20	15	0	3	3	5	23	18	1	14	13
67	Experimental	f	69	10	right	11	7	-4	1	5	4	3	9	6	0	2	2	3	11	8	0	18	18
68	Experimental	f	68	10	left	12	10	-2	1	4	3	0	10	10	0	0	0	0	10	10	0	12	12
69	Experimental	f	75	10	left	10	5	-5	2	8	6	10	23	13	2	2	0	12	25	13	4	47	43
71	Experimental	f	56	10	left	14	11	-3	3	3	0	2	7	5	0	0	0	2	7	5	3	7	4
72	Control	f	65	10	left	16	13	-3	1	3	2	0	2	2	0	0	0	0	2	2	2	17	15
73	Control	m	61	10	left	9	8	-1	3	8	5	5	13	8	0	2	2	5	15	10	10	36	26
74	Control	f	71	10	left	22	22	0	0	3	3	3	3	0	0	0	0	3	3	0	0	4	4
77	Experimental	f	76	10	right	11	8	-3	1	3	2	7	18	11	0	2	2	7	20	13	0	10	10
78	Experimental	m	58	10	left	12	8	-4	1	3	2	7	14	7	0	2	2	7	16	9	0	4	4
80	Control	f	60	10	right	11	11	0	3	3	0	4	4	0	0	0	0	4	4	0	4	2	-2
81	Control	m	67	10	left	11	10	-1	1	3	2	4	7	3	0	0	0	4	7	3	0	8	8
82	Control	m	65	10	left	13	13	0	1	3	2	4	4	0	0	0	0	4	4	0	0	9	9
86	Experimental	m	59	10	left	18	14	-4	0	3	3	4	4	0	0	0	0	4	4	0	0	3	3
87	Experimental	m	68	10	left	15	14	-1	0	3	3	0	3	3	0	0	0	0	3	3	0	3	3
88	Control	f	73	10	left	16	14	-2	1	3	2	0	0	0	0	0	0	0	0	0	2	3	1
89	Experimental	m	77	10	right	12	12	0	3	3	0	4	4	0	0	0	0	4	4	0	3	4	1
